# Supplementary material for: Alteration of Musashi1 Intra-cellular Distribution During Regeneration Following Gentamicin-Induced Hair Cell Loss in the Guinea Pig Crista Ampullaris
Source: Front Cell Neurosci. 2019 Oct 25;13:481. doi: 10.3389/fncel.2019.00481 (PMC6824208; doi:10.3389/fncel.2019.00481)
Supplement: FIGURE S1 — Hair cell densities in crista ampullaris 14 days after gentamicin treatment in different concentration. [file Table_1.xlsx]

## Sheet: Table S1
	Supplementary Table 1. Alteration of each cell number after gentamicin treatment
	Cell density (Mean±SD)		Untreated	7 days	14 days	21 days	28 days	56 days
	HCs	type I	38.10±13.5	9.00±4.9	3.07±1.6	5.03±2.5	17.08±9.6	14.90±2.8
		type II	105.82±8.4	45.99±23.7	23.28±10.2	31.64±14.0	64.38±16.9	75.20±7.6
		total	143.92±21.9	54.99±28.1	26.35±11.0	36.67±16.1	81.46±26.4	90.10±9.7
	SCs		181.41±26.8	195.42±16.7	194.55±28.9	191.99±16.6	198.52±26.1	184.81±20.1
