# Supplementary material for: Alteration of Musashi1 Intra-cellular Distribution During Regeneration Following Gentamicin-Induced Hair Cell Loss in the Guinea Pig Crista Ampullaris
Source: Front Cell Neurosci. 2019 Oct 25;13:481. doi: 10.3389/fncel.2019.00481 (PMC6824208; doi:10.3389/fncel.2019.00481)
Supplement: FIGURE S2 — Observed five sections of crista ampullaris. [file Table_2.xlsx]

## Sheet: Table S2
		Supplementary Table 2. Cellular proliferative activity in crista ampullaris after gentamicin treatment
		Cell number (Mean±SD)		Control	1-5 days	6-10 days	11-15 days
		BrdU+		1.50±0.6	20.7±4.2	78.7±7.6	62.3±9.5
		BrdU+/MYO7A+		0	2.3±1.0	14.0±4.1	10.0±3.2
		DAPI+		114.0±10.4	112.3±2.4	102.3±9.9	106.3±2.3
