# Supplementary material for: Alteration of Musashi1 Intra-cellular Distribution During Regeneration Following Gentamicin-Induced Hair Cell Loss in the Guinea Pig Crista Ampullaris
Source: Front Cell Neurosci. 2019 Oct 25;13:481. doi: 10.3389/fncel.2019.00481 (PMC6824208; doi:10.3389/fncel.2019.00481)
Supplement: TABLE S1 — Alteration of each cell number after gentamicin treatment. [file Table_3.xlsx]

## Sheet: table S3
	Supplementary Table 3. Alteration in number of MYO7A and MYO7A/MSI1 positive cells during hair cell regeneration.
	Cell number (Mean±SD)		14 days	21 days	28 days	56 days
	MYO7A+		7.13±2.0	13.17±4.6	33.93±10.2	44.49±7.4
	MYO7A+/MSI1+		0.18±0.03	11.5±4.1	6.11±0.8	3.17±0.4
	DAPI+		86.18±22.1	72.17±8.3	111.20±21.6	130.44±18.3
